# Supplementary material for: Evolutionary online behaviour learning and adaptation in real robots
Source: R Soc Open Sci. 2017 Jul 26;4(7):160938. doi: 10.1098/rsos.160938 (PMC5541525; doi:10.1098/rsos.160938)
Supplement: Transferring Simulation-evolved Controllers to Real Robots [file rsos160938supp1.zip]

Archive with 29 entries (28 files):
- figs/
- figs/combined_simulation_fitness.svg
- figs/combined_bins_aggregation_conservative_noise.pdf
- figs/combined_bins_aggregation_real_samples.pdf
- figs/combined_bins_aggregation_evo_alone_v2.pdf
- figs/combined_bins_aggregation_no_noise.pdf
- figs/combined_bins_task_adaptation.pdf
- figs/combined_simulation_fitness.pdf
- figs/combined_bins_three_faults.pdf
- figs/combined_bins_two_faults.pdf
- figs/combined_bins_one_fault.pdf
- figs/plot_bests_simulation2.pdf
- OpenAccesslogo_bw.eps
- openaccesslogo_bw.pdf
- OPENSCIENCE.eps
- OPENSCIENCE.pdf
- RS_crossmark_logo.eps
- RS_crossmark_logo.pdf
- rsos.cls
- RSOS_Pubs_Logo_Line_CMYK.eps
- RSOS_Pubs_Logo_Line_CMYK.pdf
- RSPA_LOGO-color.eps
- RSPA_LOGO-color.pdf
- supp_author_tex.aux
- supp_author_tex.log
- supp_author_tex.out
- supp_author_tex.pdf
- supp_author_tex.synctex.gz
- supp_author_tex.tex
