# Supplementary material for: Evolutionary online behaviour learning and adaptation in real robots
Source: R Soc Open Sci. 2017 Jul 26;4(7):160938. doi: 10.1098/rsos.160938 (PMC5541525; doi:10.1098/rsos.160938)
Supplement: Transferring Simulation-evolved Controllers to Real Robots [file rsos160938supp1.zip › supp_author_tex.aux]

\relax 
\providecommand\hyper@newdestlabel[2]{}
\providecommand\HyperFirstAtBeginDocument{\AtBeginDocument}
\HyperFirstAtBeginDocument{\ifx\hyper@anchor\@undefined
\global\let\oldcontentsline\contentsline
\gdef\contentsline#1#2#3#4{\oldcontentsline{#1}{#2}{#3}}
\global\let\oldnewlabel\newlabel
\gdef\newlabel#1#2{\newlabelxx{#1}#2}
\gdef\newlabelxx#1#2#3#4#5#6{\oldnewlabel{#1}{{#2}{#3}}}
\AtEndDocument{\ifx\hyper@anchor\@undefined
\let\contentsline\oldcontentsline
\let\newlabel\oldnewlabel
\fi}
\fi}
\global\let\hyper@last\relax 
\gdef\HyperFirstAtBeginDocument#1{#1}
\providecommand\HyField@AuxAddToFields[1]{}
\providecommand\HyField@AuxAddToCoFields[2]{}
\citation{miglino1996}
\citation{miglino1996}
\citation{miglino1996}
\citation{silva2016openissues}
\@writefile{lof}{\contentsline {figure}{\numberline {S1}{\ignorespaces Fitness plots for the simulation-based experiments. \textbf  {(A)} Highest fitness scores found so far at each generation, for a given sensor modelling approach. The lines depict the mean of 30 runs, with the respective standard deviation shown in lighter colours. \textbf  {(B)} Distribution of post-evolution evaluation fitness scores for the highest-performing controller of every simulation-based run.\relax }}{2}{figure.caption.2}}
\providecommand*\caption@xref[2]{\@setref\relax\@undefined{#1}}
\newlabel{fig:sim_results}{{S1}{2}{Fitness plots for the simulation-based experiments. \textbf {(A)} Highest fitness scores found so far at each generation, for a given sensor modelling approach. The lines depict the mean of 30 runs, with the respective standard deviation shown in lighter colours. \textbf {(B)} Distribution of post-evolution evaluation fitness scores for the highest-performing controller of every simulation-based run.\relax }{figure.caption.2}{}}
\@writefile{lof}{\contentsline {subfigure}{\numberline{(A)}{\ignorespaces {}}}{2}{subfigure.1.1}}
\@writefile{lof}{\contentsline {subfigure}{\numberline{(B)}{\ignorespaces {}}}{2}{subfigure.1.2}}
\citation{silva2016openissues}
\citation{silva2016openissues}
\@writefile{lot}{\contentsline {table}{\numberline {S1}{\ignorespaces Controller performance in simulation and in reality. In the navigation and obstacle avoidance task and in the homing task, the fitness scores can take values in the interval [0,1]. In the aggregation task, the fitness scores can take values in the interval [0,3].\relax }}{3}{table.caption.3}}
\newlabel{tab:sim_reality}{{S1}{3}{Controller performance in simulation and in reality. In the navigation and obstacle avoidance task and in the homing task, the fitness scores can take values in the interval [0,1]. In the aggregation task, the fitness scores can take values in the interval [0,3].\relax }{table.caption.3}{}}
\@writefile{lof}{\contentsline {figure}{\numberline {S2}{\ignorespaces Behaviour-fitness map for the aggregation task. Behaviour distance is relative to the initial controllers: a randomly generated controller for the baseline setup \textbf  {(A)}, and the seed controller for the no noise \textbf  {(B)}, conservative noise \textbf  {(C)}, and real samples setup \textbf  {(D)}. In general, the lowest-performing method is the conservative noise approach, which is not able to reach the highest-fitness regions (only few solutions with fitness score above 2.0).\relax }}{5}{figure.caption.6}}
\newlabel{fig:agg_maps}{{S2}{5}{Behaviour-fitness map for the aggregation task. Behaviour distance is relative to the initial controllers: a randomly generated controller for the baseline setup \textbf {(A)}, and the seed controller for the no noise \textbf {(B)}, conservative noise \textbf {(C)}, and real samples setup \textbf {(D)}. In general, the lowest-performing method is the conservative noise approach, which is not able to reach the highest-fitness regions (only few solutions with fitness score above 2.0).\relax }{figure.caption.6}{}}
\@writefile{lof}{\contentsline {subfigure}{\numberline{(A)}{\ignorespaces {}}}{5}{subfigure.2.1}}
\@writefile{lof}{\contentsline {subfigure}{\numberline{(B)}{\ignorespaces {}}}{5}{subfigure.2.2}}
\@writefile{lof}{\contentsline {subfigure}{\numberline{(C)}{\ignorespaces {}}}{5}{subfigure.2.3}}
\@writefile{lof}{\contentsline {subfigure}{\numberline{(D)}{\ignorespaces {}}}{5}{subfigure.2.4}}
\@writefile{lof}{\contentsline {figure}{\numberline {S3}{\ignorespaces Behaviour-fitness map for the adaptation experiments. Behaviour distance is relative to the controllers that were executing when: the task requirements changed \textbf  {(A)}, one fault was injected \textbf  {(B)}, two faults were injected \textbf  {(C)}, and three faults were injected \textbf  {(D)}.\relax }}{6}{figure.caption.8}}
\newlabel{fig:agg_adapt_maps}{{S3}{6}{Behaviour-fitness map for the adaptation experiments. Behaviour distance is relative to the controllers that were executing when: the task requirements changed \textbf {(A)}, one fault was injected \textbf {(B)}, two faults were injected \textbf {(C)}, and three faults were injected \textbf {(D)}.\relax }{figure.caption.8}{}}
\@writefile{lof}{\contentsline {subfigure}{\numberline{(A)}{\ignorespaces {}}}{6}{subfigure.3.1}}
\@writefile{lof}{\contentsline {subfigure}{\numberline{(B)}{\ignorespaces {}}}{6}{subfigure.3.2}}
\@writefile{lof}{\contentsline {subfigure}{\numberline{(C)}{\ignorespaces {}}}{6}{subfigure.3.3}}
\@writefile{lof}{\contentsline {subfigure}{\numberline{(D)}{\ignorespaces {}}}{6}{subfigure.3.4}}
\bibcite{miglino1996}{1}
\bibcite{silva2016openissues}{2}
\@writefile{toc}{\contentsline {section}{References}{7}{section*.9}}
\newlabel{LastPage}{{7}{7}}
