# Supplementary material for: Evolutionary online behaviour learning and adaptation in real robots
Source: R Soc Open Sci. 2017 Jul 26;4(7):160938. doi: 10.1098/rsos.160938 (PMC5541525; doi:10.1098/rsos.160938)
Supplement: Transferring Simulation-evolved Controllers to Real Robots [file rsos160938supp1.zip › supp_author_tex.log]

This is pdfTeX, Version 3.14159265-2.6-1.40.16 (TeX Live 2015/Debian) (preloaded format=pdflatex 2017.4.23)  27 JUN 2017 22:00
entering extended mode
 restricted \write18 enabled.
 %&-line parsing enabled.
**supp_author_tex.tex
(./supp_author_tex.tex
LaTeX2e <2016/02/01>
Babel <3.9q> and hyphenation patterns for 81 language(s) loaded.
(./rsos.cls

LaTeX Warning: You have requested document class `rsos',
               but the document class provides `rsproca'.

Document Class: rsproca 2005/12/01 v1.1 Standard LaTeX document class
(/usr/share/texlive/texmf-dist/tex/latex/vruler/vruler.sty 2.3 <24/10/96>
    VRULER version 2.3 Octorber 1996 By Z Jiang
    University of New England, Australia
    Email: zhuhan@neumann.une.edu.au
)
(/usr/share/texlive/texmf-dist/tex/latex/crop/crop.sty
Package: crop 2003/05/20 v1.9 crop marks (mf)
\stockwidth=\dimen107
\stockheight=\dimen108
\CROP@index=\count89

(/usr/share/texlive/texmf-dist/tex/latex/graphics/color.sty
Package: color 2016/01/03 v1.1b Standard LaTeX Color (DPC)

(/usr/share/texlive/texmf-dist/tex/latex/latexconfig/color.cfg
File: color.cfg 2007/01/18 v1.5 color configuration of teTeX/TeXLive
)
Package color Info: Driver file: pdftex.def on input line 143.

(/usr/share/texlive/texmf-dist/tex/latex/pdftex-def/pdftex.def
File: pdftex.def 2011/05/27 v0.06d Graphics/color for pdfTeX

(/usr/share/texlive/texmf-dist/tex/generic/oberdiek/infwarerr.sty
Package: infwarerr 2010/04/08 v1.3 Providing info/warning/error messages (HO)
)
(/usr/share/texlive/texmf-dist/tex/generic/oberdiek/ltxcmds.sty
Package: ltxcmds 2011/11/09 v1.22 LaTeX kernel commands for general use (HO)
)
\Gread@gobject=\count90
))
(/usr/share/texlive/texmf-dist/tex/latex/graphics/graphics.sty
Package: graphics 2016/01/03 v1.0q Standard LaTeX Graphics (DPC,SPQR)

(/usr/share/texlive/texmf-dist/tex/latex/graphics/trig.sty
Package: trig 2016/01/03 v1.10 sin cos tan (DPC)
)
(/usr/share/texlive/texmf-dist/tex/latex/latexconfig/graphics.cfg
File: graphics.cfg 2010/04/23 v1.9 graphics configuration of TeX Live
)
Package graphics Info: Driver file: pdftex.def on input line 95.
)
\CROP@offset=\count91
Package crop Info: Local config file crop.cfg used on input line 605.

(/usr/share/texlive/texmf-dist/tex/xelatex/xetexconfig/crop.cfg))
(/usr/share/texlive/texmf-dist/tex/latex/amsmath/amsmath.sty
Package: amsmath 2016/03/03 v2.15a AMS math features
\@mathmargin=\skip41

For additional information on amsmath, use the `?' option.
(/usr/share/texlive/texmf-dist/tex/latex/amsmath/amstext.sty
Package: amstext 2000/06/29 v2.01 AMS text

(/usr/share/texlive/texmf-dist/tex/latex/amsmath/amsgen.sty
File: amsgen.sty 1999/11/30 v2.0 generic functions
\@emptytoks=\toks31
\ex@=\dimen109
))
(/usr/share/texlive/texmf-dist/tex/latex/amsmath/amsbsy.sty
Package: amsbsy 1999/11/29 v1.2d Bold Symbols
\pmbraise@=\dimen110
)
(/usr/share/texlive/texmf-dist/tex/latex/amsmath/amsopn.sty
Package: amsopn 1999/12/14 v2.01 operator names
)
\inf@bad=\count92
LaTeX Info: Redefining \frac on input line 199.
\uproot@=\count93
\leftroot@=\count94
LaTeX Info: Redefining \overline on input line 297.
\classnum@=\count95
\DOTSCASE@=\count96
LaTeX Info: Redefining \ldots on input line 394.
LaTeX Info: Redefining \dots on input line 397.
LaTeX Info: Redefining \cdots on input line 518.
\Mathstrutbox@=\box32
\strutbox@=\box33
\big@size=\dimen111
LaTeX Font Info:    Redeclaring font encoding OML on input line 630.
LaTeX Font Info:    Redeclaring font encoding OMS on input line 631.
\macc@depth=\count97
\c@MaxMatrixCols=\count98
\dotsspace@=\muskip10
\c@parentequation=\count99
\dspbrk@lvl=\count100
\tag@help=\toks32
\row@=\count101
\column@=\count102
\maxfields@=\count103
\andhelp@=\toks33
\eqnshift@=\dimen112
\alignsep@=\dimen113
\tagshift@=\dimen114
\tagwidth@=\dimen115
\totwidth@=\dimen116
\lineht@=\dimen117
\@envbody=\toks34
\multlinegap=\skip42
\multlinetaggap=\skip43
\mathdisplay@stack=\toks35
LaTeX Info: Redefining \[ on input line 2735.
LaTeX Info: Redefining \] on input line 2736.
)
(/usr/share/texlive/texmf-dist/tex/latex/amsfonts/amssymb.sty
Package: amssymb 2013/01/14 v3.01 AMS font symbols

(/usr/share/texlive/texmf-dist/tex/latex/amsfonts/amsfonts.sty
Package: amsfonts 2013/01/14 v3.01 Basic AMSFonts support
\symAMSa=\mathgroup4
\symAMSb=\mathgroup5
LaTeX Font Info:    Overwriting math alphabet `\mathfrak' in version `bold'
(Font)                  U/euf/m/n --> U/euf/b/n on input line 106.
))
(/usr/share/texlive/texmf-dist/tex/latex/amscls/upref.sty
Package: upref 2007/03/14 v2.04
)
(/usr/share/texlive/texmf-dist/tex/latex/endnotes/endnotes.sty
\c@endnote=\count104
\endnotesep=\dimen118
\@enotes=\write3
)
(/usr/share/texlive/texmf-dist/tex/latex/amscls/amsthm.sty
Package: amsthm 2015/03/04 v2.20.2
\thm@style=\toks36
\thm@bodyfont=\toks37
\thm@headfont=\toks38
\thm@notefont=\toks39
\thm@headpunct=\toks40
\thm@preskip=\skip44
\thm@postskip=\skip45
\thm@headsep=\skip46
\dth@everypar=\toks41
)
(/usr/share/texlive/texmf-dist/tex/latex/marginnote/marginnote.sty
Package: marginnote 2012/03/29 v1.1i non floating margin notes for LaTeX
\c@mn@abspage=\count105
)
(/usr/share/texlive/texmf-dist/tex/latex/soul/soul.sty
Package: soul 2003/11/17 v2.4 letterspacing/underlining (mf)
\SOUL@word=\toks42
\SOUL@lasttoken=\toks43
\SOUL@cmds=\toks44
\SOUL@buffer=\toks45
\SOUL@token=\toks46
\SOUL@spaceskip=\skip47
\SOUL@ttwidth=\dimen119
\SOUL@uldp=\dimen120
\SOUL@ulht=\dimen121
)
(/usr/share/texlive/texmf-dist/tex/latex/graphics/graphicx.sty
Package: graphicx 2014/10/28 v1.0g Enhanced LaTeX Graphics (DPC,SPQR)

(/usr/share/texlive/texmf-dist/tex/latex/graphics/keyval.sty
Package: keyval 2014/10/28 v1.15 key=value parser (DPC)
\KV@toks@=\toks47
)
\Gin@req@height=\dimen122
\Gin@req@width=\dimen123
)
(/usr/share/texlive/texmf-dist/tex/latex/rotating/rotating.sty
Package: rotating 2009/03/28 v2.16a rotated objects in LaTeX

(/usr/share/texlive/texmf-dist/tex/latex/base/ifthen.sty
Package: ifthen 2014/09/29 v1.1c Standard LaTeX ifthen package (DPC)
)
\c@r@tfl@t=\count106
\rotFPtop=\skip48
\rotFPbot=\skip49
\rot@float@box=\box34
\rot@mess@toks=\toks48
)
(/usr/share/texlive/texmf-dist/tex/latex/tools/dcolumn.sty
Package: dcolumn 2014/10/28 v1.06 decimal alignment package (DPC)

(/usr/share/texlive/texmf-dist/tex/latex/tools/array.sty
Package: array 2014/10/28 v2.4c Tabular extension package (FMi)
\col@sep=\dimen124
\extrarowheight=\dimen125
\NC@list=\toks49
\extratabsurround=\skip50
\backup@length=\skip51
))
(/usr/share/texlive/texmf-dist/tex/latex/base/fontenc.sty
Package: fontenc 2005/09/27 v1.99g Standard LaTeX package

(/usr/share/texlive/texmf-dist/tex/latex/base/t1enc.def
File: t1enc.def 2005/09/27 v1.99g Standard LaTeX file
LaTeX Font Info:    Redeclaring font encoding T1 on input line 48.
))
(/usr/share/texlive/texmf-dist/tex/latex/psnfss/palatino.sty
Package: palatino 2005/04/12 PSNFSS-v9.2a (SPQR) 
)
(/usr/share/texlive/texmf-dist/tex/latex/psnfss/helvet.sty
Package: helvet 2005/04/12 PSNFSS-v9.2a (WaS) 
)
\catchlinewd=\dimen126
\dcht=\dimen127
\frametextht=\dimen128
\myrunhwidth=\skip52
LaTeX Font Info:    Try loading font information for T1+phv on input line 478.

(/usr/share/texlive/texmf-dist/tex/latex/psnfss/t1phv.fd
File: t1phv.fd 2001/06/04 scalable font definitions for T1/phv.
)
LaTeX Font Info:    Font shape `T1/phv/m/n' will be
(Font)              scaled to size 9.35007pt on input line 478.
\c@part=\count107
\c@section=\count108
\c@subsection=\count109
\c@subsubsection=\count110
\c@paragraph=\count111
\c@subparagraph=\count112
\c@figure=\count113
\c@scheme=\count114
\c@table=\count115
\abovecaptionskip=\skip53
\belowcaptionskip=\skip54
\leftnoteskip=\dimen129

(/usr/share/texlive/texmf-dist/tex/latex/colortbl/colortbl.sty
Package: colortbl 2012/02/13 v1.0a Color table columns (DPC)
\everycr=\toks50
\minrowclearance=\skip55
)
\bibindent=\dimen130
\absbox=\box35
\fmtextbox=\box36
\c@mythm=\count116
\rotdimen=\dimen131
\symEulerExtension=\mathgroup6
LaTeX Font Info:    Redeclaring math symbol \intop on input line 1446.
LaTeX Font Info:    Redeclaring math symbol \ointop on input line 1447.

(/usr/share/texlive/texmf-dist/tex/latex/cite/cite.sty
LaTeX Info: Redefining \cite on input line 302.
LaTeX Info: Redefining \nocite on input line 332.
Package: cite 2015/02/27  v 5.5
)
\eqntext=\dimen132

(/usr/share/texlive/texmf-dist/tex/latex/hyperref/hyperref.sty
Package: hyperref 2012/11/06 v6.83m Hypertext links for LaTeX

(/usr/share/texlive/texmf-dist/tex/generic/oberdiek/hobsub-hyperref.sty
Package: hobsub-hyperref 2012/05/28 v1.13 Bundle oberdiek, subset hyperref (HO)


(/usr/share/texlive/texmf-dist/tex/generic/oberdiek/hobsub-generic.sty
Package: hobsub-generic 2012/05/28 v1.13 Bundle oberdiek, subset generic (HO)
Package: hobsub 2012/05/28 v1.13 Construct package bundles (HO)
Package hobsub Info: Skipping package `infwarerr' (already loaded).
Package hobsub Info: Skipping package `ltxcmds' (already loaded).
Package: ifluatex 2010/03/01 v1.3 Provides the ifluatex switch (HO)
Package ifluatex Info: LuaTeX not detected.
Package: ifvtex 2010/03/01 v1.5 Detect VTeX and its facilities (HO)
Package ifvtex Info: VTeX not detected.
Package: intcalc 2007/09/27 v1.1 Expandable calculations with integers (HO)
Package: ifpdf 2011/01/30 v2.3 Provides the ifpdf switch (HO)
Package ifpdf Info: pdfTeX in PDF mode is detected.
Package: etexcmds 2011/02/16 v1.5 Avoid name clashes with e-TeX commands (HO)
Package etexcmds Info: Could not find \expanded.
(etexcmds)             That can mean that you are not using pdfTeX 1.50 or
(etexcmds)             that some package has redefined \expanded.
(etexcmds)             In the latter case, load this package earlier.
Package: kvsetkeys 2012/04/25 v1.16 Key value parser (HO)
Package: kvdefinekeys 2011/04/07 v1.3 Define keys (HO)
Package: pdftexcmds 2011/11/29 v0.20 Utility functions of pdfTeX for LuaTeX (HO
)
Package pdftexcmds Info: LuaTeX not detected.
Package pdftexcmds Info: \pdf@primitive is available.
Package pdftexcmds Info: \pdf@ifprimitive is available.
Package pdftexcmds Info: \pdfdraftmode found.
Package: pdfescape 2011/11/25 v1.13 Implements pdfTeX's escape features (HO)
Package: bigintcalc 2012/04/08 v1.3 Expandable calculations on big integers (HO
)
Package: bitset 2011/01/30 v1.1 Handle bit-vector datatype (HO)
Package: uniquecounter 2011/01/30 v1.2 Provide unlimited unique counter (HO)
)
Package hobsub Info: Skipping package `hobsub' (already loaded).
Package: letltxmacro 2010/09/02 v1.4 Let assignment for LaTeX macros (HO)
Package: hopatch 2012/05/28 v1.2 Wrapper for package hooks (HO)
Package: xcolor-patch 2011/01/30 xcolor patch
Package: atveryend 2011/06/30 v1.8 Hooks at the very end of document (HO)
Package atveryend Info: \enddocument detected (standard20110627).
Package: atbegshi 2011/10/05 v1.16 At begin shipout hook (HO)
Package atbegshi Info: Package `crop' patched.
Package: refcount 2011/10/16 v3.4 Data extraction from label references (HO)
Package: hycolor 2011/01/30 v1.7 Color options for hyperref/bookmark (HO)
)
(/usr/share/texlive/texmf-dist/tex/generic/ifxetex/ifxetex.sty
Package: ifxetex 2010/09/12 v0.6 Provides ifxetex conditional
)
(/usr/share/texlive/texmf-dist/tex/latex/oberdiek/auxhook.sty
Package: auxhook 2011/03/04 v1.3 Hooks for auxiliary files (HO)
)
(/usr/share/texlive/texmf-dist/tex/latex/oberdiek/kvoptions.sty
Package: kvoptions 2011/06/30 v3.11 Key value format for package options (HO)
)
\@linkdim=\dimen133
\Hy@linkcounter=\count117
\Hy@pagecounter=\count118

(/usr/share/texlive/texmf-dist/tex/latex/hyperref/pd1enc.def
File: pd1enc.def 2012/11/06 v6.83m Hyperref: PDFDocEncoding definition (HO)
)
\Hy@SavedSpaceFactor=\count119

(/usr/share/texlive/texmf-dist/tex/latex/latexconfig/hyperref.cfg
File: hyperref.cfg 2002/06/06 v1.2 hyperref configuration of TeXLive
)
Package hyperref Info: Option `bookmarksnumbered' set `true' on input line 4319
.
Package hyperref Info: Option `raiselinks' set `true' on input line 4319.
Package hyperref Info: Option `breaklinks' set `true' on input line 4319.
Package hyperref Info: Hyper figures OFF on input line 4443.
Package hyperref Info: Link nesting OFF on input line 4448.
Package hyperref Info: Hyper index ON on input line 4451.
Package hyperref Info: Plain pages OFF on input line 4458.
Package hyperref Info: Backreferencing OFF on input line 4463.
Package hyperref Info: Implicit mode ON; LaTeX internals redefined.
Package hyperref Info: Bookmarks ON on input line 4688.
\c@Hy@tempcnt=\count120

(/usr/share/texlive/texmf-dist/tex/latex/url/url.sty
\Urlmuskip=\muskip11
Package: url 2013/09/16  ver 3.4  Verb mode for urls, etc.
)
LaTeX Info: Redefining \url on input line 5041.
\XeTeXLinkMargin=\dimen134
\Fld@menulength=\count121
\Field@Width=\dimen135
\Fld@charsize=\dimen136
Package hyperref Info: Hyper figures OFF on input line 6295.
Package hyperref Info: Link nesting OFF on input line 6300.
Package hyperref Info: Hyper index ON on input line 6303.
Package hyperref Info: backreferencing OFF on input line 6310.
Package hyperref Info: Link coloring OFF on input line 6315.
Package hyperref Info: Link coloring with OCG OFF on input line 6320.
Package hyperref Info: PDF/A mode OFF on input line 6325.
LaTeX Info: Redefining \ref on input line 6365.
LaTeX Info: Redefining \pageref on input line 6369.
\Hy@abspage=\count122
\c@Item=\count123
\c@Hfootnote=\count124
)

Package hyperref Message: Driver (autodetected): hpdftex.

(/usr/share/texlive/texmf-dist/tex/latex/hyperref/hpdftex.def
File: hpdftex.def 2012/11/06 v6.83m Hyperref driver for pdfTeX
\Fld@listcount=\count125
\c@bookmark@seq@number=\count126

(/usr/share/texlive/texmf-dist/tex/latex/oberdiek/rerunfilecheck.sty
Package: rerunfilecheck 2011/04/15 v1.7 Rerun checks for auxiliary files (HO)
Package uniquecounter Info: New unique counter `rerunfilecheck' on input line 2
82.
)
\Hy@SectionHShift=\skip56
)
Package hyperref Info: Option `colorlinks' set `true' on input line 1509.
)
(/usr/share/texlive/texmf-dist/tex/latex/subfig/subfig.sty
Package: subfig 2005/06/28 ver: 1.3 subfig package

(/usr/share/texlive/texmf-dist/tex/latex/caption/caption.sty
Package: caption 2016/02/21 v3.3-144 Customizing captions (AR)

(/usr/share/texlive/texmf-dist/tex/latex/caption/caption3.sty
Package: caption3 2016/02/04 v1.7-139 caption3 kernel (AR)
Package caption3 Info: TeX engine: e-TeX on input line 67.
\captionmargin=\dimen137
\captionmargin@=\dimen138
\captionwidth=\dimen139
\caption@tempdima=\dimen140
\caption@indent=\dimen141
\caption@parindent=\dimen142
\caption@hangindent=\dimen143
Package caption Info: Unknown document class (or package),
(caption)             standard defaults will be used.
)

Package caption Warning: Unsupported document class (or package) detected,
(caption)                usage of the caption package is not recommended.
See the caption package documentation for explanation.

Package caption Info: \@makecaption = \long macro:#1#2->\vskip \abovecaptionski
p \sbox \@tempboxa {{\captionheadfont #1.}\hskip 2.5pt{\captionfont #2}}\ifdim 
\wd \@tempboxa <\hsize \global \@minipagefalse \hb@xt@ \hsize {\box \@tempboxa 
}\else \ifdim \wd \@tempboxa >1.99\hsize {{\captionheadfont #1.}\hskip 2.5pt {\
captionfont #2}\par } \else {{\captionheadfont #1.}\hskip 2.5pt {\captionfont #
2}\par } \fi \fi \vskip \belowcaptionskip .
\c@ContinuedFloat=\count127
Package caption Info: hyperref package is loaded.
Package caption Info: rotating package is loaded.
)
\c@KVtest=\count128
\sf@farskip=\skip57
\sf@captopadj=\dimen144
\sf@capskip=\skip58
\sf@nearskip=\skip59
\c@subfigure=\count129
\c@subfigure@save=\count130
\c@lofdepth=\count131
\c@subtable=\count132
\c@subtable@save=\count133
\c@lotdepth=\count134
\sf@top=\skip60
\sf@bottom=\skip61
) (/usr/share/texlive/texmf-dist/tex/latex/todonotes/todonotes.sty
Package: todonotes 2015/07/09 .dtx Todonotes source and documentation.
Package: todonotes 2012/07/25

(/usr/share/texlive/texmf-dist/tex/latex/xkeyval/xkeyval.sty
Package: xkeyval 2014/12/03 v2.7a package option processing (HA)

(/usr/share/texlive/texmf-dist/tex/generic/xkeyval/xkeyval.tex
(/usr/share/texlive/texmf-dist/tex/generic/xkeyval/xkvutils.tex
\XKV@toks=\toks51
\XKV@tempa@toks=\toks52
)
\XKV@depth=\count135
File: xkeyval.tex 2014/12/03 v2.7a key=value parser (HA)
))
(/usr/share/texlive/texmf-dist/tex/latex/xcolor/xcolor.sty
Package: xcolor 2007/01/21 v2.11 LaTeX color extensions (UK)

(/usr/share/texlive/texmf-dist/tex/latex/latexconfig/color.cfg
File: color.cfg 2007/01/18 v1.5 color configuration of teTeX/TeXLive
)
Package xcolor Info: Driver file: pdftex.def on input line 225.
LaTeX Info: Redefining \color on input line 702.
Package xcolor Info: Model `cmy' substituted by `cmy0' on input line 1337.
Package xcolor Info: Model `hsb' substituted by `rgb' on input line 1341.
Package xcolor Info: Model `RGB' extended on input line 1353.
Package xcolor Info: Model `HTML' substituted by `rgb' on input line 1355.
Package xcolor Info: Model `Hsb' substituted by `hsb' on input line 1356.
Package xcolor Info: Model `tHsb' substituted by `hsb' on input line 1357.
Package xcolor Info: Model `HSB' substituted by `hsb' on input line 1358.
Package xcolor Info: Model `Gray' substituted by `gray' on input line 1359.
Package xcolor Info: Model `wave' substituted by `hsb' on input line 1360.
)
(/usr/share/texlive/texmf-dist/tex/latex/pgf/frontendlayer/tikz.sty
(/usr/share/texlive/texmf-dist/tex/latex/pgf/basiclayer/pgf.sty
(/usr/share/texlive/texmf-dist/tex/latex/pgf/utilities/pgfrcs.sty
(/usr/share/texlive/texmf-dist/tex/generic/pgf/utilities/pgfutil-common.tex
\pgfutil@everybye=\toks53
\pgfutil@tempdima=\dimen145
\pgfutil@tempdimb=\dimen146

(/usr/share/texlive/texmf-dist/tex/generic/pgf/utilities/pgfutil-common-lists.t
ex)) (/usr/share/texlive/texmf-dist/tex/generic/pgf/utilities/pgfutil-latex.def
\pgfutil@abb=\box37
(/usr/share/texlive/texmf-dist/tex/latex/ms/everyshi.sty
Package: everyshi 2001/05/15 v3.00 EveryShipout Package (MS)
))
(/usr/share/texlive/texmf-dist/tex/generic/pgf/utilities/pgfrcs.code.tex
Package: pgfrcs 2015/08/07 v3.0.1a (rcs-revision 1.31)
))
Package: pgf 2015/08/07 v3.0.1a (rcs-revision 1.15)

(/usr/share/texlive/texmf-dist/tex/latex/pgf/basiclayer/pgfcore.sty
(/usr/share/texlive/texmf-dist/tex/latex/pgf/systemlayer/pgfsys.sty
(/usr/share/texlive/texmf-dist/tex/generic/pgf/systemlayer/pgfsys.code.tex
Package: pgfsys 2014/07/09 v3.0.1a (rcs-revision 1.48)

(/usr/share/texlive/texmf-dist/tex/generic/pgf/utilities/pgfkeys.code.tex
\pgfkeys@pathtoks=\toks54
\pgfkeys@temptoks=\toks55

(/usr/share/texlive/texmf-dist/tex/generic/pgf/utilities/pgfkeysfiltered.code.t
ex
\pgfkeys@tmptoks=\toks56
))
\pgf@x=\dimen147
\pgf@y=\dimen148
\pgf@xa=\dimen149
\pgf@ya=\dimen150
\pgf@xb=\dimen151
\pgf@yb=\dimen152
\pgf@xc=\dimen153
\pgf@yc=\dimen154
\w@pgf@writea=\write4
\r@pgf@reada=\read4
\c@pgf@counta=\count136
\c@pgf@countb=\count137
\c@pgf@countc=\count138
\c@pgf@countd=\count139
\t@pgf@toka=\toks57
\t@pgf@tokb=\toks58
\t@pgf@tokc=\toks59
 (/usr/share/texlive/texmf-dist/tex/generic/pgf/systemlayer/pgf.cfg
File: pgf.cfg 2008/05/14  (rcs-revision 1.7)
)
Driver file for pgf: pgfsys-pdftex.def

(/usr/share/texlive/texmf-dist/tex/generic/pgf/systemlayer/pgfsys-pdftex.def
File: pgfsys-pdftex.def 2014/10/11  (rcs-revision 1.35)

(/usr/share/texlive/texmf-dist/tex/generic/pgf/systemlayer/pgfsys-common-pdf.de
f
File: pgfsys-common-pdf.def 2013/10/10  (rcs-revision 1.13)
)))
(/usr/share/texlive/texmf-dist/tex/generic/pgf/systemlayer/pgfsyssoftpath.code.
tex
File: pgfsyssoftpath.code.tex 2013/09/09  (rcs-revision 1.9)
\pgfsyssoftpath@smallbuffer@items=\count140
\pgfsyssoftpath@bigbuffer@items=\count141
)
(/usr/share/texlive/texmf-dist/tex/generic/pgf/systemlayer/pgfsysprotocol.code.
tex
File: pgfsysprotocol.code.tex 2006/10/16  (rcs-revision 1.4)
))
(/usr/share/texlive/texmf-dist/tex/generic/pgf/basiclayer/pgfcore.code.tex
Package: pgfcore 2010/04/11 v3.0.1a (rcs-revision 1.7)

(/usr/share/texlive/texmf-dist/tex/generic/pgf/math/pgfmath.code.tex
(/usr/share/texlive/texmf-dist/tex/generic/pgf/math/pgfmathcalc.code.tex
(/usr/share/texlive/texmf-dist/tex/generic/pgf/math/pgfmathutil.code.tex)
(/usr/share/texlive/texmf-dist/tex/generic/pgf/math/pgfmathparser.code.tex
\pgfmath@dimen=\dimen155
\pgfmath@count=\count142
\pgfmath@box=\box38
\pgfmath@toks=\toks60
\pgfmath@stack@operand=\toks61
\pgfmath@stack@operation=\toks62
)
(/usr/share/texlive/texmf-dist/tex/generic/pgf/math/pgfmathfunctions.code.tex
(/usr/share/texlive/texmf-dist/tex/generic/pgf/math/pgfmathfunctions.basic.code
.tex)
(/usr/share/texlive/texmf-dist/tex/generic/pgf/math/pgfmathfunctions.trigonomet
ric.code.tex)
(/usr/share/texlive/texmf-dist/tex/generic/pgf/math/pgfmathfunctions.random.cod
e.tex)
(/usr/share/texlive/texmf-dist/tex/generic/pgf/math/pgfmathfunctions.comparison
.code.tex)
(/usr/share/texlive/texmf-dist/tex/generic/pgf/math/pgfmathfunctions.base.code.
tex)
(/usr/share/texlive/texmf-dist/tex/generic/pgf/math/pgfmathfunctions.round.code
.tex)
(/usr/share/texlive/texmf-dist/tex/generic/pgf/math/pgfmathfunctions.misc.code.
tex)
(/usr/share/texlive/texmf-dist/tex/generic/pgf/math/pgfmathfunctions.integerari
thmetics.code.tex)))
(/usr/share/texlive/texmf-dist/tex/generic/pgf/math/pgfmathfloat.code.tex
\c@pgfmathroundto@lastzeros=\count143
))
(/usr/share/texlive/texmf-dist/tex/generic/pgf/basiclayer/pgfcorepoints.code.te
x
File: pgfcorepoints.code.tex 2013/10/07  (rcs-revision 1.27)
\pgf@picminx=\dimen156
\pgf@picmaxx=\dimen157
\pgf@picminy=\dimen158
\pgf@picmaxy=\dimen159
\pgf@pathminx=\dimen160
\pgf@pathmaxx=\dimen161
\pgf@pathminy=\dimen162
\pgf@pathmaxy=\dimen163
\pgf@xx=\dimen164
\pgf@xy=\dimen165
\pgf@yx=\dimen166
\pgf@yy=\dimen167
\pgf@zx=\dimen168
\pgf@zy=\dimen169
)
(/usr/share/texlive/texmf-dist/tex/generic/pgf/basiclayer/pgfcorepathconstruct.
code.tex
File: pgfcorepathconstruct.code.tex 2013/10/07  (rcs-revision 1.29)
\pgf@path@lastx=\dimen170
\pgf@path@lasty=\dimen171
)
(/usr/share/texlive/texmf-dist/tex/generic/pgf/basiclayer/pgfcorepathusage.code
.tex
File: pgfcorepathusage.code.tex 2014/11/02  (rcs-revision 1.24)
\pgf@shorten@end@additional=\dimen172
\pgf@shorten@start@additional=\dimen173
)
(/usr/share/texlive/texmf-dist/tex/generic/pgf/basiclayer/pgfcorescopes.code.te
x
File: pgfcorescopes.code.tex 2015/05/08  (rcs-revision 1.46)
\pgfpic=\box39
\pgf@hbox=\box40
\pgf@layerbox@main=\box41
\pgf@picture@serial@count=\count144
)
(/usr/share/texlive/texmf-dist/tex/generic/pgf/basiclayer/pgfcoregraphicstate.c
ode.tex
File: pgfcoregraphicstate.code.tex 2014/11/02  (rcs-revision 1.12)
\pgflinewidth=\dimen174
)
(/usr/share/texlive/texmf-dist/tex/generic/pgf/basiclayer/pgfcoretransformation
s.code.tex
File: pgfcoretransformations.code.tex 2015/08/07  (rcs-revision 1.20)
\pgf@pt@x=\dimen175
\pgf@pt@y=\dimen176
\pgf@pt@temp=\dimen177
)
(/usr/share/texlive/texmf-dist/tex/generic/pgf/basiclayer/pgfcorequick.code.tex
File: pgfcorequick.code.tex 2008/10/09  (rcs-revision 1.3)
)
(/usr/share/texlive/texmf-dist/tex/generic/pgf/basiclayer/pgfcoreobjects.code.t
ex
File: pgfcoreobjects.code.tex 2006/10/11  (rcs-revision 1.2)
)
(/usr/share/texlive/texmf-dist/tex/generic/pgf/basiclayer/pgfcorepathprocessing
.code.tex
File: pgfcorepathprocessing.code.tex 2013/09/09  (rcs-revision 1.9)
)
(/usr/share/texlive/texmf-dist/tex/generic/pgf/basiclayer/pgfcorearrows.code.te
x
File: pgfcorearrows.code.tex 2015/05/14  (rcs-revision 1.43)
\pgfarrowsep=\dimen178
)
(/usr/share/texlive/texmf-dist/tex/generic/pgf/basiclayer/pgfcoreshade.code.tex
File: pgfcoreshade.code.tex 2013/07/15  (rcs-revision 1.15)
\pgf@max=\dimen179
\pgf@sys@shading@range@num=\count145
)
(/usr/share/texlive/texmf-dist/tex/generic/pgf/basiclayer/pgfcoreimage.code.tex
File: pgfcoreimage.code.tex 2013/07/15  (rcs-revision 1.18)

(/usr/share/texlive/texmf-dist/tex/generic/pgf/basiclayer/pgfcoreexternal.code.
tex
File: pgfcoreexternal.code.tex 2014/07/09  (rcs-revision 1.21)
\pgfexternal@startupbox=\box42
))
(/usr/share/texlive/texmf-dist/tex/generic/pgf/basiclayer/pgfcorelayers.code.te
x
File: pgfcorelayers.code.tex 2013/07/18  (rcs-revision 1.7)
)
(/usr/share/texlive/texmf-dist/tex/generic/pgf/basiclayer/pgfcoretransparency.c
ode.tex
File: pgfcoretransparency.code.tex 2013/09/30  (rcs-revision 1.5)
)
(/usr/share/texlive/texmf-dist/tex/generic/pgf/basiclayer/pgfcorepatterns.code.
tex
File: pgfcorepatterns.code.tex 2013/11/07  (rcs-revision 1.5)
)))
(/usr/share/texlive/texmf-dist/tex/generic/pgf/modules/pgfmoduleshapes.code.tex
File: pgfmoduleshapes.code.tex 2014/03/21  (rcs-revision 1.35)
\pgfnodeparttextbox=\box43
) (/usr/share/texlive/texmf-dist/tex/generic/pgf/modules/pgfmoduleplot.code.tex
File: pgfmoduleplot.code.tex 2015/08/03  (rcs-revision 1.13)
)
(/usr/share/texlive/texmf-dist/tex/latex/pgf/compatibility/pgfcomp-version-0-65
.sty
Package: pgfcomp-version-0-65 2007/07/03 v3.0.1a (rcs-revision 1.7)
\pgf@nodesepstart=\dimen180
\pgf@nodesepend=\dimen181
)
(/usr/share/texlive/texmf-dist/tex/latex/pgf/compatibility/pgfcomp-version-1-18
.sty
Package: pgfcomp-version-1-18 2007/07/23 v3.0.1a (rcs-revision 1.1)
)) (/usr/share/texlive/texmf-dist/tex/latex/pgf/utilities/pgffor.sty
(/usr/share/texlive/texmf-dist/tex/latex/pgf/utilities/pgfkeys.sty
(/usr/share/texlive/texmf-dist/tex/generic/pgf/utilities/pgfkeys.code.tex))
(/usr/share/texlive/texmf-dist/tex/latex/pgf/math/pgfmath.sty
(/usr/share/texlive/texmf-dist/tex/generic/pgf/math/pgfmath.code.tex))
(/usr/share/texlive/texmf-dist/tex/generic/pgf/utilities/pgffor.code.tex
Package: pgffor 2013/12/13 v3.0.1a (rcs-revision 1.25)

(/usr/share/texlive/texmf-dist/tex/generic/pgf/math/pgfmath.code.tex)
\pgffor@iter=\dimen182
\pgffor@skip=\dimen183
\pgffor@stack=\toks63
\pgffor@toks=\toks64
))
(/usr/share/texlive/texmf-dist/tex/generic/pgf/frontendlayer/tikz/tikz.code.tex
Package: tikz 2015/08/07 v3.0.1a (rcs-revision 1.151)

(/usr/share/texlive/texmf-dist/tex/generic/pgf/libraries/pgflibraryplothandlers
.code.tex
File: pgflibraryplothandlers.code.tex 2013/08/31 v3.0.1a (rcs-revision 1.20)
\pgf@plot@mark@count=\count146
\pgfplotmarksize=\dimen184
)
\tikz@lastx=\dimen185
\tikz@lasty=\dimen186
\tikz@lastxsaved=\dimen187
\tikz@lastysaved=\dimen188
\tikzleveldistance=\dimen189
\tikzsiblingdistance=\dimen190
\tikz@figbox=\box44
\tikz@figbox@bg=\box45
\tikz@tempbox=\box46
\tikz@tempbox@bg=\box47
\tikztreelevel=\count147
\tikznumberofchildren=\count148
\tikznumberofcurrentchild=\count149
\tikz@fig@count=\count150

(/usr/share/texlive/texmf-dist/tex/generic/pgf/modules/pgfmodulematrix.code.tex
File: pgfmodulematrix.code.tex 2013/09/17  (rcs-revision 1.8)
\pgfmatrixcurrentrow=\count151
\pgfmatrixcurrentcolumn=\count152
\pgf@matrix@numberofcolumns=\count153
)
\tikz@expandcount=\count154

(/usr/share/texlive/texmf-dist/tex/generic/pgf/frontendlayer/tikz/libraries/tik
zlibrarytopaths.code.tex
File: tikzlibrarytopaths.code.tex 2008/06/17 v3.0.1a (rcs-revision 1.2)
)))
(/usr/share/texlive/texmf-dist/tex/generic/pgf/frontendlayer/tikz/libraries/tik
zlibrarypositioning.code.tex
File: tikzlibrarypositioning.code.tex 2008/10/06 v3.0.1a (rcs-revision 1.7)
)
(/usr/share/texlive/texmf-dist/tex/latex/tools/calc.sty
Package: calc 2014/10/28 v4.3 Infix arithmetic (KKT,FJ)
\calc@Acount=\count155
\calc@Bcount=\count156
\calc@Adimen=\dimen191
\calc@Bdimen=\dimen192
\calc@Askip=\skip62
\calc@Bskip=\skip63
LaTeX Info: Redefining \setlength on input line 80.
LaTeX Info: Redefining \addtolength on input line 81.
\calc@Ccount=\count157
\calc@Cskip=\skip64
)
\c@@todonotes@numberoftodonotes=\count158
)
(./supp_author_tex.aux)
\openout1 = `supp_author_tex.aux'.

LaTeX Font Info:    Checking defaults for OML/cmm/m/it on input line 18.
LaTeX Font Info:    ... okay on input line 18.
LaTeX Font Info:    Checking defaults for T1/cmr/m/n on input line 18.
LaTeX Font Info:    ... okay on input line 18.
LaTeX Font Info:    Checking defaults for OT1/cmr/m/n on input line 18.
LaTeX Font Info:    ... okay on input line 18.
LaTeX Font Info:    Checking defaults for OMS/cmsy/m/n on input line 18.
LaTeX Font Info:    ... okay on input line 18.
LaTeX Font Info:    Checking defaults for OMX/cmex/m/n on input line 18.
LaTeX Font Info:    ... okay on input line 18.
LaTeX Font Info:    Checking defaults for U/cmr/m/n on input line 18.
LaTeX Font Info:    ... okay on input line 18.
LaTeX Font Info:    Checking defaults for PD1/pdf/m/n on input line 18.
LaTeX Font Info:    ... okay on input line 18.
LaTeX Font Info:    Try loading font information for T1+ppl on input line 18.

(/usr/share/texlive/texmf-dist/tex/latex/psnfss/t1ppl.fd
File: t1ppl.fd 2001/06/04 font definitions for T1/ppl.
)
(/usr/share/texlive/texmf-dist/tex/context/base/supp-pdf.mkii
[Loading MPS to PDF converter (version 2006.09.02).]
\scratchcounter=\count159
\scratchdimen=\dimen193
\scratchbox=\box48
\nofMPsegments=\count160
\nofMParguments=\count161
\everyMPshowfont=\toks65
\MPscratchCnt=\count162
\MPscratchDim=\dimen194
\MPnumerator=\count163
\makeMPintoPDFobject=\count164
\everyMPtoPDFconversion=\toks66
) (/usr/share/texlive/texmf-dist/tex/latex/oberdiek/epstopdf-base.sty
Package: epstopdf-base 2010/02/09 v2.5 Base part for package epstopdf

(/usr/share/texlive/texmf-dist/tex/latex/oberdiek/grfext.sty
Package: grfext 2010/08/19 v1.1 Manage graphics extensions (HO)
)
Package grfext Info: Graphics extension search list:
(grfext)             [.png,.pdf,.jpg,.mps,.jpeg,.jbig2,.jb2,.PNG,.PDF,.JPG,.JPE
G,.JBIG2,.JB2,.eps]
(grfext)             \AppendGraphicsExtensions on input line 452.

(/usr/share/texlive/texmf-dist/tex/latex/latexconfig/epstopdf-sys.cfg
File: epstopdf-sys.cfg 2010/07/13 v1.3 Configuration of (r)epstopdf for TeX Liv
e
))
Package crop Info: requested driver: `' on input line 18.
Package crop Info: detected driver: `pdftex' on input line 18.
Package crop Info: using `pdftex' graphics driver on input line 18.
Package marginnote Info: \pdfoutput not 0 and \pdflastxpos available.
(marginnote)             Extended position detection mode activated.

(/usr/share/texlive/texmf-dist/tex/latex/tools/longtable.sty
Package: longtable 2014/10/28 v4.11 Multi-page Table package (DPC)
\LTleft=\skip65
\LTright=\skip66
\LTpre=\skip67
\LTpost=\skip68
\LTchunksize=\count165
\LTcapwidth=\dimen195
\LT@head=\box49
\LT@firsthead=\box50
\LT@foot=\box51
\LT@lastfoot=\box52
\LT@cols=\count166
\LT@rows=\count167
\c@LT@tables=\count168
\c@LT@chunks=\count169
\LT@p@ftn=\toks67
)
\AtBeginShipoutBox=\box53
Package hyperref Info: Link coloring ON on input line 18.

(/usr/share/texlive/texmf-dist/tex/latex/hyperref/nameref.sty
Package: nameref 2012/10/27 v2.43 Cross-referencing by name of section

(/usr/share/texlive/texmf-dist/tex/generic/oberdiek/gettitlestring.sty
Package: gettitlestring 2010/12/03 v1.4 Cleanup title references (HO)
)
\c@section@level=\count170
)
LaTeX Info: Redefining \ref on input line 18.
LaTeX Info: Redefining \pageref on input line 18.
LaTeX Info: Redefining \nameref on input line 18.

(./supp_author_tex.out) (./supp_author_tex.out)
\@outlinefile=\write5
\openout5 = `supp_author_tex.out'.

Package caption Info: Begin \AtBeginDocument code.
Package caption Info: subfig package v1.3 is loaded.
Package caption Info: longtable package is loaded.

(/usr/share/texlive/texmf-dist/tex/latex/caption/ltcaption.sty
Package: ltcaption 2013/06/09 v1.4-94 longtable captions (AR)
)
Package caption Info: End \AtBeginDocument code.

ABD: EveryShipout initializing macros
<OPENSCIENCE.pdf, id=11, 153.57375pt x 33.12375pt>
File: OPENSCIENCE.pdf Graphic file (type pdf)
 <use OPENSCIENCE.pdf>
Package pdftex.def Info: OPENSCIENCE.pdf used on input line 53.
(pdftex.def)             Requested size: 153.57336pt x 33.12366pt.

Overfull \hbox (11.30959pt too wide) in paragraph at lines 53--53
[][] 
 []

LaTeX Font Info:    Font shape `T1/phv/m/n' will be
(Font)              scaled to size 11.47508pt on input line 53.

Package xcolor Warning: Incompatible color definition on input line 53.


Overfull \hbox (13.63518pt too wide) in paragraph at lines 53--53
[][]\T1/phv/m/n/13.5 rsos.royalsocietypublishing.org[] 
 []

LaTeX Font Info:    Font shape `T1/phv/m/n' will be
(Font)              scaled to size 15.30011pt on input line 53.
<openaccesslogo_bw.pdf, id=13, 20.075pt x 32.12pt>
File: openaccesslogo_bw.pdf Graphic file (type pdf)
 <use openaccesslogo_bw.pdf>
Package pdftex.def Info: openaccesslogo_bw.pdf used on input line 53.
(pdftex.def)             Requested size: 20.07494pt x 32.1199pt.

<RS_crossmark_logo.pdf, id=14, 37.1508pt x 46.1725pt>
File: RS_crossmark_logo.pdf Graphic file (type pdf)

<use RS_crossmark_logo.pdf>
Package pdftex.def Info: RS_crossmark_logo.pdf used on input line 53.
(pdftex.def)             Requested size: 37.15071pt x 46.17236pt.
LaTeX Font Info:    Font shape `T1/phv/m/n' will be
(Font)              scaled to size 8.50006pt on input line 53.
LaTeX Font Info:    Font shape `T1/phv/b/n' will be
(Font)              scaled to size 8.50006pt on input line 53.
LaTeX Font Info:    Try loading font information for U+msa on input line 53.

(/usr/share/texlive/texmf-dist/tex/latex/amsfonts/umsa.fd
File: umsa.fd 2013/01/14 v3.01 AMS symbols A
)
LaTeX Font Info:    Try loading font information for U+msb on input line 53.

(/usr/share/texlive/texmf-dist/tex/latex/amsfonts/umsb.fd
File: umsb.fd 2013/01/14 v3.01 AMS symbols B
)
LaTeX Font Info:    Try loading font information for U+euex on input line 53.

(/usr/share/texlive/texmf-dist/tex/latex/amsfonts/ueuex.fd
File: ueuex.fd 2013/01/14 v3.01 Euler extra symbols
)
LaTeX Font Info:    Font shape `T1/phv/m/n' will be
(Font)              scaled to size 17.00012pt on input line 53.


Package xcolor Warning: Incompatible color definition on input line 53.

LaTeX Font Info:    Font shape `T1/phv/m/n' will be
(Font)              scaled to size 11.90009pt on input line 53.

Package xcolor Warning: Incompatible color definition on input line 53.

LaTeX Font Info:    Calculating math sizes for size <14> on input line 53.
LaTeX Font Info:    Calculating math sizes for size <11> on input line 53.

LaTeX Font Warning: Font shape `OT1/cmr/m/n' in size <5.5> not available
(Font)              size <5> substituted on input line 53.


LaTeX Font Warning: Font shape `OML/cmm/m/it' in size <5.5> not available
(Font)              size <5> substituted on input line 53.


LaTeX Font Warning: Font shape `OMS/cmsy/m/n' in size <5.5> not available
(Font)              size <5> substituted on input line 53.


Overfull \hbox (11.48364pt too wide) in paragraph at lines 53--53
$[]$|  $[]$ 
 []

\c@defcounter=\count171

Underfull \vbox (badness 10000) has occurred while \output is active []


Underfull \hbox (badness 10000) has occurred while \output is active
[]
 []

<RSOS_Pubs_Logo_Line_CMYK.pdf, id=16, 153.57375pt x 20.075pt>
File: RSOS_Pubs_Logo_Line_CMYK.pdf Graphic file (type pdf)

<use RSOS_Pubs_Logo_Line_CMYK.pdf>
Package pdftex.def Info: RSOS_Pubs_Logo_Line_CMYK.pdf used on input line 69.
(pdftex.def)             Requested size: 153.57336pt x 20.07494pt.
LaTeX Font Info:    Font shape `T1/phv/m/n' will be
(Font)              scaled to size 6.37505pt on input line 69.
LaTeX Font Info:    Calculating math sizes for size <7.5> on input line 69.


LaTeX Font Warning: Font shape `OT1/cmr/m/n' in size <7.5> not available
(Font)              size <7> substituted on input line 69.


LaTeX Font Warning: Font shape `OT1/cmr/m/n' in size <3.75> not available
(Font)              size <5> substituted on input line 69.


LaTeX Font Warning: Font shape `OML/cmm/m/it' in size <7.5> not available
(Font)              size <7> substituted on input line 69.


LaTeX Font Warning: Font shape `OML/cmm/m/it' in size <3.75> not available
(Font)              size <5> substituted on input line 69.


LaTeX Font Warning: Font shape `OMS/cmsy/m/n' in size <7.5> not available
(Font)              size <7> substituted on input line 69.


LaTeX Font Warning: Font shape `OMS/cmsy/m/n' in size <3.75> not available
(Font)              size <5> substituted on input line 69.

LaTeX Font Info:    Try loading font information for OMS+phv on input line 69.
(/usr/share/texlive/texmf-dist/tex/latex/psnfss/omsphv.fd
File: omsphv.fd 
)
LaTeX Font Info:    Font shape `OMS/phv/m/n' in size <7.5> not available
(Font)              Font shape `OMS/cmsy/m/n' tried instead on input line 69.


LaTeX Font Warning: Font shape `OMS/cmsy/m/n' in size <7.5> not available
(Font)              size <7> substituted on input line 69.

LaTeX Font Info:    Font shape `T1/phv/m/n' will be
(Font)              scaled to size 4.4625pt on input line 69.
LaTeX Font Info:    Font shape `T1/phv/m/n' will be
(Font)              scaled to size 3.18752pt on input line 69.

Package xcolor Warning: Incompatible color definition on input line 69.


Overfull \hbox (14.27687pt too wide) has occurred while \output is active
[]  [][][][][][] 
 []

[1


{/var/lib/texmf/fonts/map/pdftex/updmap/pdftex.map} <./OPENSCIENCE.pdf> <./open
accesslogo_bw.pdf> <./RS_crossmark_logo.pdf> <./RSOS_Pubs_Logo_Line_CMYK.pdf>]
LaTeX Font Info:    Font shape `T1/phv/m/n' will be
(Font)              scaled to size 13.6001pt on input line 69.


Package xcolor Warning: Incompatible color definition on input line 69.

<figs/combined_simulation_fitness.pdf, id=44, 743.55606pt x 246.4157pt>
File: figs/combined_simulation_fitness.pdf Graphic file (type pdf)

<use figs/combined_simulation_fitness.pdf>
Package pdftex.def Info: figs/combined_simulation_fitness.pdf used on input lin
e 78.
(pdftex.def)             Requested size: 383.03122pt x 126.93745pt.
LaTeX Font Info:    Font shape `T1/ppl/bx/n' in size <9> not available
(Font)              Font shape `T1/ppl/b/n' tried instead on input line 78.

Overfull \hbox (3.41902pt too wide) in paragraph at lines 78--78
 [][] 
 []

<figs/plot_bests_simulation2.pdf, id=45, 458.77698pt x 272.07947pt>
File: figs/plot_bests_simulation2.pdf Graphic file (type pdf)

<use figs/plot_bests_simulation2.pdf>
Package pdftex.def Info: figs/plot_bests_simulation2.pdf used on input line 81.

(pdftex.def)             Requested size: 325.215pt x 192.87885pt.

Underfull \vbox (badness 10000) has occurred while \output is active []

LaTeX Font Info:    Font shape `T1/phv/b/n' will be
(Font)              scaled to size 7.65005pt on input line 87.


Package xcolor Warning: Incompatible color definition on input line 87.


Overfull \vbox (21.4162pt too high) has occurred while \output is active []


[2 <./figs/combined_simulation_fitness.pdf> <./figs/plot_bests_simulation2.pdf

pdfTeX warning: /usr/bin/pdflatex (file ./figs/plot_bests_simulation2.pdf): PDF
 inclusion: multiple pdfs with page group included in a single page
>]

Package xcolor Warning: Incompatible color definition on input line 121.


Overfull \vbox (21.51176pt too high) has occurred while \output is active []


[3]

Package xcolor Warning: Incompatible color definition on input line 122.


Package xcolor Warning: Incompatible color definition on input line 126.


Overfull \vbox (21.4162pt too high) has occurred while \output is active []


[4]

Package xcolor Warning: Incompatible color definition on input line 128.


<figs/combined_bins_aggregation_evo_alone_v2.pdf, id=237, 522.72621pt x 534.611
43pt>
File: figs/combined_bins_aggregation_evo_alone_v2.pdf Graphic file (type pdf)
 <use figs/combined_bins_aggregation_evo_alone_v2.pdf>
Package pdftex.def Info: figs/combined_bins_aggregation_evo_alone_v2.pdf used o
n input line 132.
(pdftex.def)             Requested size: 195.12877pt x 199.56516pt.

<figs/combined_bins_aggregation_no_noise.pdf, id=238, 522.72621pt x 530.25293pt
>
File: figs/combined_bins_aggregation_no_noise.pdf Graphic file (type pdf)
 <use figs/combined_bins_aggregation_no_noise.pdf>
Package pdftex.def Info: figs/combined_bins_aggregation_no_noise.pdf used on in
put line 135.
(pdftex.def)             Requested size: 195.12877pt x 197.93816pt.

<figs/combined_bins_aggregation_conservative_noise.pdf, id=239, 522.72621pt x 5
30.25317pt>
File: figs/combined_bins_aggregation_conservative_noise.pdf Graphic file (type 
pdf)
 <use figs/combined_bins_aggregation_conservative_noise.pdf>
Package pdftex.def Info: figs/combined_bins_aggregation_conservative_noise.pdf 
used on input line 139.
(pdftex.def)             Requested size: 195.12877pt x 197.93825pt.

<figs/combined_bins_aggregation_real_samples.pdf, id=240, 522.72621pt x 530.252
93pt>
File: figs/combined_bins_aggregation_real_samples.pdf Graphic file (type pdf)
 <use figs/combined_bins_aggregation_real_samples.pdf>
Package pdftex.def Info: figs/combined_bins_aggregation_real_samples.pdf used o
n input line 142.
(pdftex.def)             Requested size: 195.12877pt x 197.93816pt.

Overfull \hbox (15.14534pt too wide) in paragraph at lines 132--143
[][][][] 
 []


Overfull \hbox (15.14534pt too wide) in paragraph at lines 132--143
[][][][] 
 []


Package xcolor Warning: Incompatible color definition on input line 147.


Overfull \vbox (21.51176pt too high) has occurred while \output is active []


[5

 <./figs/combined_bins_aggregation_evo_alone_v2.pdf> <./figs/combined_bins_aggr
egation_no_noise.pdf

pdfTeX warning: /usr/bin/pdflatex (file ./figs/combined_bins_aggregation_no_noi
se.pdf): PDF inclusion: multiple pdfs with page group included in a single page

> <./figs/combined_bins_aggregation_conservative_noise.pdf

pdfTeX warning: /usr/bin/pdflatex (file ./figs/combined_bins_aggregation_conser
vative_noise.pdf): PDF inclusion: multiple pdfs with page group included in a s
ingle page
> <./figs/combined_bins_aggregation_real_samples.pdf

pdfTeX warning: /usr/bin/pdflatex (file ./figs/combined_bins_aggregation_real_s
amples.pdf): PDF inclusion: multiple pdfs with page group included in a single 
page
>]

Package xcolor Warning: Incompatible color definition on input line 148.


Overfull \hbox (1.6369pt too wide) in paragraph at lines 148--148
[][]\T1/phv/m/n/16 Figure S3 - Behaviour-fitness map for the adap-ta-tion ex-pe
r-i-ments 
 []

<figs/combined_bins_task_adaptation.pdf, id=345, 524.24379pt x 530.25293pt>
File: figs/combined_bins_task_adaptation.pdf Graphic file (type pdf)

<use figs/combined_bins_task_adaptation.pdf>
Package pdftex.def Info: figs/combined_bins_task_adaptation.pdf used on input l
ine 152.
(pdftex.def)             Requested size: 195.12877pt x 197.36371pt.

<figs/combined_bins_one_fault.pdf, id=346, 522.7256pt x 530.25293pt>
File: figs/combined_bins_one_fault.pdf Graphic file (type pdf)

<use figs/combined_bins_one_fault.pdf>
Package pdftex.def Info: figs/combined_bins_one_fault.pdf used on input line 15
5.
(pdftex.def)             Requested size: 195.12877pt x 197.93816pt.

<figs/combined_bins_two_faults.pdf, id=347, 524.96646pt x 530.25293pt>
File: figs/combined_bins_two_faults.pdf Graphic file (type pdf)

<use figs/combined_bins_two_faults.pdf>
Package pdftex.def Info: figs/combined_bins_two_faults.pdf used on input line 1
59.
(pdftex.def)             Requested size: 195.12877pt x 197.0967pt.

<figs/combined_bins_three_faults.pdf, id=348, 523.33034pt x 530.25293pt>
File: figs/combined_bins_three_faults.pdf Graphic file (type pdf)

<use figs/combined_bins_three_faults.pdf>
Package pdftex.def Info: figs/combined_bins_three_faults.pdf used on input line
 162.
(pdftex.def)             Requested size: 195.12877pt x 197.70352pt.

Overfull \hbox (15.14534pt too wide) in paragraph at lines 152--163
[][][][] 
 []


Overfull \hbox (15.14534pt too wide) in paragraph at lines 152--163
[][][][] 
 []


Package xcolor Warning: Incompatible color definition on input line 167.


Overfull \vbox (21.51176pt too high) has occurred while \output is active []


[6

 <./figs/combined_bins_task_adaptation.pdf> <./figs/combined_bins_one_fault.pdf


pdfTeX warning: /usr/bin/pdflatex (file ./figs/combined_bins_one_fault.pdf): PD
F inclusion: multiple pdfs with page group included in a single page
> <./figs/combined_bins_two_faults.pdf

pdfTeX warning: /usr/bin/pdflatex (file ./figs/combined_bins_two_faults.pdf): P
DF inclusion: multiple pdfs with page group included in a single page
> <./figs/combined_bins_three_faults.pdf

pdfTeX warning: /usr/bin/pdflatex (file ./figs/combined_bins_three_faults.pdf):
 PDF inclusion: multiple pdfs with page group included in a single page
>]

Package xcolor Warning: Incompatible color definition on input line 169.

Setting LastPage

Package xcolor Warning: Incompatible color definition on input line 186.


Overfull \vbox (21.4162pt too high) has occurred while \output is active []


[7

]
Package atveryend Info: Empty hook `BeforeClearDocument' on input line 186.
Package atveryend Info: Empty hook `AfterLastShipout' on input line 186.
 (./supp_author_tex.aux)
Package atveryend Info: Executing hook `AtVeryEndDocument' on input line 186.
Package atveryend Info: Executing hook `AtEndAfterFileList' on input line 186.
Package rerunfilecheck Info: File `supp_author_tex.out' has not changed.
(rerunfilecheck)             Checksum: C15571AB9E67EB6DFE845261237C5F0C;46.


LaTeX Font Warning: Size substitutions with differences
(Font)              up to 1.25pt have occurred.

Package atveryend Info: Empty hook `AtVeryVeryEnd' on input line 186.
 ) 
Here is how much of TeX's memory you used:
 19172 strings out of 493029
 349820 string characters out of 6136234
 425104 words of memory out of 5000000
 22262 multiletter control sequences out of 15000+600000
 54792 words of font info for 101 fonts, out of 8000000 for 9000
 1151 hyphenation exceptions out of 8191
 62i,18n,77p,1098b,476s stack positions out of 5000i,500n,10000p,200000b,80000s
{/usr/share/texlive/texmf-dist/fonts/enc/dvips/base/8r.enc}</usr/share/texliv
e/texmf-dist/fonts/type1/public/amsfonts/cm/cmmi10.pfb></usr/share/texlive/texm
f-dist/fonts/type1/public/amsfonts/cm/cmmi9.pfb></usr/share/texlive/texmf-dist/
fonts/type1/public/amsfonts/cm/cmr10.pfb></usr/share/texlive/texmf-dist/fonts/t
ype1/public/amsfonts/cm/cmr8.pfb></usr/share/texlive/texmf-dist/fonts/type1/pub
lic/amsfonts/cm/cmr9.pfb></usr/share/texlive/texmf-dist/fonts/type1/public/amsf
onts/cm/cmsy7.pfb></usr/share/texmf/fonts/type1/public/tex-gyre/qhvb.pfb></usr/
share/texmf/fonts/type1/public/tex-gyre/qhvr.pfb></usr/share/texlive/texmf-dist
/fonts/type1/urw/helvetic/uhvb8a.pfb></usr/share/texlive/texmf-dist/fonts/type1
/urw/helvetic/uhvr8a.pfb></usr/share/texlive/texmf-dist/fonts/type1/urw/palatin
o/uplb8a.pfb></usr/share/texlive/texmf-dist/fonts/type1/urw/palatino/uplr8a.pfb
></usr/share/texlive/texmf-dist/fonts/type1/urw/palatino/uplri8a.pfb>
Output written on supp_author_tex.pdf (7 pages, 825550 bytes).
PDF statistics:
 496 PDF objects out of 1000 (max. 8388607)
 351 compressed objects within 4 object streams
 29 named destinations out of 1000 (max. 500000)
 91 words of extra memory for PDF output out of 10000 (max. 10000000)
